# Supplementary material for: Methylammonium Lead Bromide Perovskite Nano-Crystals Grown in a Poly[styrene-co-(2-(dimethylamino)ethyl Methacrylate)] Matrix Immobilized on Exfoliated Graphene Nano-Sheets
Source: Nanomaterials (Basel). 2022 Apr 8;12(8):1275. doi: 10.3390/nano12081275 (PMC9032388; doi:10.3390/nano12081275)
Supplement: Supplementary file 1 [file nanomaterials-12-01275-s001.zip]

Archive with 1 entries (1 files):
- nanomaterials-1639210-supplementary.pdf
